# Supplementary material for: Nintedanib can be used safely and effectively for idiopathic pulmonary fibrosis with predicted forced vital capacity ≤ 50%: A multi-center retrospective analysis
Source: PLoS One. 2020 Aug 27;15(8):e0236935. doi: 10.1371/journal.pone.0236935 (PMC7451511; doi:10.1371/journal.pone.0236935)
Supplement: S1 Appendix — (XLSX) [file pone.0236935.s002.xlsx]

## Sheet: Sheet1
Name	Affiliation	Country
Shota Yuzurio	Okayama City Hospital	Japan
Noboru Hamada	Okayama City Hospital	Japan
Keisuke Sugimoto	Japan Red Cross Kobe Hospital	Japan
Yoshihiro Mori	KKR Takamatsu Hospital	Japan
Yukako Arakawa	KKR Takamatsu Hospital	Japan
Daisuke Minami	National Hospital Organization Okayama Medical Center	Japan
Keiichi Fujiwara	National Hospital Organization Okayama Medical Center	Japan
Hiroe Kayatani	National Hospital Organization Okayama Medical Center	Japan
Tomoki Tamura	National Hospital Organization Iwakuni Clinical Center	Japan
Go Makimoto	National Hospital Organization Iwakuni Clinical Center	Japan
Masamoto Nakanishi	National Hospital Organization Iwakuni Clinical Center	Japan
Goro Kimura	National Hospital Organization Minami-Okayama Medical Center	Japan
Makoto Fujii	National Hospital Organization Minami-Okayama Medical Center	Japan
Norihiko Nakanishi	Ehime Prefectural Central Hospital	Japan
