# Supplementary material for: Nintedanib can be used safely and effectively for idiopathic pulmonary fibrosis with predicted forced vital capacity ≤ 50%: A multi-center retrospective analysis
Source: PLoS One. 2020 Aug 27;15(8):e0236935. doi: 10.1371/journal.pone.0236935 (PMC7451511; doi:10.1371/journal.pone.0236935)
Supplement: S1 Data — (XLSX) [file pone.0236935.s003.xlsx]

## Sheet: Sheet1
sex_M1F0	age	smoking:current,2;former,1;never,0	packyear	BMI	BSA_DuBois	LTOT	CT_UIP2_possible1_incon0	pathology_UIP1	since_diagnosis	survival_since_diagnosis	censor	FVC	FVC_predicted	FVC_morethan50_1_else_0	FEV1	FEV1/FVC_ratio	DLCO_predicted	KL-6	FVC_pre_change/6mo	FVC_change/6mo(ml)	FVC_pre_change/12mo	FVC_change/12mo(ml)	duration_of_medication	followup_period	dead1_alive0	AE_diarrhea	AE_nausea	AE_nasopharyngitis	AE_bronchitis	AE_weight_loss	AE_fatigue	AE_decreased_appetite	AE_liver_enzyme_elevation	AE_dosedown_or_discontinuation	AE_discontiuation	pirfenidone_use	JRS_Stage	6MWT_distance	emphysema	TRPG	before nintedanib FVC change 6mo	PA/Ao morethan0.9_1
1	70	1	38.4	18.1387	1.29343	1	2	1	470	543	1	1.5	56.1	1	1.33	88.6667		1726					74	74	1	1	0	0	0	0	1	0	1	0	0	1	4	300	0		-17.5179	0
1	53	1	25	27.6817	1.91538	1	1	1	422	1163	1	1.41	34.1	0	1.41	100		2695	32.9492	447.134	38.2474	510.381	742	742	1	0	0	0	0	0	0	0	1	0	0	1	4		1			1
1	77	1	45	30.4745	1.94923	1	1	0	29	71	0	1.25	36.5	0	1.04	83.2		926					43	43	0	0	0	0	0	0	0	0	1	0	0	1	4	30	0		-9.80198	1
0	76	0	0	18.718	1.30388	1	2	0	565	1079	1	1.32	64	1	1.17	88.6364		757	-12.7523	-201.242			515	515	1	0	0	1	0	1	1	0	1	0	0	0	3	360	0			0
1	67	1	44	16.2076	1.27247	1	2	0	23	103	1	0.91	30	0	0.83	91.2088		772	3.67347	183.673			21	81	1	0	0	0	0	0	1	0	0	1	1	0			0			0
1	80	1	25	16.0788	1.36979	1	2	0	628	901	1	1.44	49.1	0	1.4	97.2222		1103					134	274	1	0	0	0	0	0	1	1	1	1	1	0	4	300	0		-14.044	0
1	68	1	30	19.4118	1.64722	0	2	0	69	758	0	2.34	62.9	1	2.05	87.6068		764	-1.18687	-24.8848	-12.0795	-293.467	602	690	0	1	0	0	0	0	1	1	1	1	1	0			0			0
1	69	1	38	22.5981	1.85579	1	2	0	463	959	0	3.66	92.4	1	2.67	72.9508	22.1	699	19.083	679.592			497	497	0	0	0	0	0	0	1	1	1	0	0	0	4	360	0		3.37143	0
1	64	1	37	27.9855	1.95648	0	2	1	438	941	0	2.35	60.7	1	1.95	82.9787	46.7	1315	-12.5247	-279.503	-9.959	-237.845	504	504	0	1	0	0	0	0	1	0	1	0	0	0			0			1
1	63	1	3	18.7109	1.66698	0	0	1	169	589	0	1.91	48.4	0	1.85	96.8586	33	3034	-21.4558	-415.385			421	421	0	1	0	0	1	0	1	1	1	0	0	0	3	220	0	20	-16.56	1
1	80	1	40	22.3549	1.59135	1	2	0	230	643	0	2.74	91.3	1	2.02	73.7226		1112	-2.56227	-58.4838			414	414	0	1	1	1	1	0	1	1	1	1	1	0	4		0		4.01274	0
1	66	1	30	21.119	1.55488	0	0	1	50	414	0	2.99	89.1	1	2.6	86.9565	69.6	1112	-7.94834	-245.902	-8.1729	-249.573	365	365	0	0	1	0	1	0	0	0	0	0	0	0	1	460	0			0
1	76	1	40	21.2183	1.57025	0	2	0	376	726	0	2.81	90.9	1	2.26	80.427	59	689	-3.80432	-106.404			351	351	0	0	0	0	1	0	0	0	1	0	0	0	3	400	0			0
1	78	0	0	23.4712	1.55489	1	2	0			1	1.29	44.6	0	1.23	95.3488		1636					18	19	1	0	0	0	1	0	0	0	0	0	0	1	4	181	0	49		0
1	67	1	10	24.5257	1.66017	1	2	0	370	634	1	2.15	62.9	1	1.96	91.1628	32.7	1204	-22.1927	-569.388			175	265	1	0	0	0	0	0	0	0	1	1	1	1	1	60	0	38		0
0	70	0	0	22.8368	1.43402	1	2	0	250	1189	0	1.18	52.67	1	0.98	83.0508	61.77	1246	12.2086	130.263	21.4775	237.398	940	940	0	0	0	0	0	0	0	0	1	1	0	0	4		0	42		1
1	62	1	86	25.0949	1.87646	0	2	0	160	1136	0	3	75.8	1	2.68	89.3333	49.8	1854	1.04381	69.2308	-13.6131	-380.615	977	977	0	1	0	0	0	0	0	0	0	0	0	1	2	460	0		8.01099	1
1	63	1	52.5	25.0949	1.87646	1	2	0	295	944	1	1.24	34.3	0	1.18	95.1613	5.2	1218	3.97132	0	1.71257	-17.0163	650	650	1	0	1	1	1	1	1	1	0	0	0	0	4	285	0	28	-14.9178	0
0	64	0	0	14.7579	1.14615	1	2	0	960	1454	0	0.51	23.5	0	0.46	90.1961	7.63	952	25.9759	140.87			303	495	0	1	1	0	0	0	0	0	1	1	1	1	4		0	45	-17.3762	1
0	69	0	0	13.0178	1.15689	1	0	0	289	366	0	0.9	39.1	0	0.9	100	8	607	-16.3353	-203.226			78	78	0	0	0	0	0	0	0	0	0	0	0	1	1	335	0	32	7.77778	0
0	70	1	30	22.0187	1.50254	0	2	0	2673	2960	0	1.18	49.4	0	1.11	94.0678		1420	-3.89581	-56.6038			112	288	0	0	0	0	0	0	0	1	0	1	1	0	3	170	0	30	-3.5903	1
1	41	0	0	25.4982	1.71609	1	1	0	322	596	1	1.74	43.4	0	1.66	95.4023		1810	18.6213	330.612			256	275	1	1	1	0	0	0	0	1	0	1	1	0	4	370	0		-5.06623	1
1	53	1	30	24.5503	1.61383	0	2	0	32	473	0	2.44	68.5	1	2.1	86.0656		1550	21.9632	523.881	19.2701	464.545	442	442	0	0	0	0	0	0	0	0	0	0	0	0	3	550	0			1
1	73	1	0	20.8816	1.30824	0	2	0	8	703	0	0.9	33.2	0	0.79	87.7778		809	-35.3378	-321.429	-4.13081	-48.6667	696	696	0	1	0	0	0	0	0	0	1	1	0	0	1	350	0			1
1	59	1	30	26.2915	1.79807	1	1	0	562	1002	0	2.51	66.9	1	2.21	88.0478		2487	-4.58286	-108.791	2.21501	44.1889	441	441	0	1	0	0	0	0	0	0	0	0	0	1	4		0		-2.08696	1
1	55	2	45	24.2477	1.79881	0	2	0	49	334	0	3.51	87.5	1	2.45	69.8006	44.1	563	46.2304	1567.74			142	286	0	1	0	0	0	0	0	0	0	1	1	0			0		-2.62353	1
1	71	1	115	21.3382	1.58944	0	2	0	470	1276	0	1.97	59.5	1	1.71	86.802	50.1	2669	0	-19.6721	-6.75681	-157.487	807	807	0	1	0	0	0	0	0	0	1	1	0	0			0		-1.39592	1
1	72	1	37.5	24.2491	1.64408	1	2	0	556	1047	1	2.06	64.2	1	1.76	85.4369	33.1	2716	5.80774	128.571			462	492	1	1	0	0	0	0	0	0	0	1	1	1			0		0	1
1	78	1	41	24.2424	1.72722	0	2	0	21	432	0	2.69	82.2	1	2.09	77.6952	48.1	2165	2.78699	76.3636	4.28435	119.022	412	412	0	1	1	0	0	0	0	0	0	1	0	0			0	16		0
1	67	1	27	20.877	1.61783	0	0	1	1013	1461	0	1.85	51.25	1	1.58	85.4054	47.6	1517	-0.780488	-9.52381	-17.8118	-373.69	204	449	0	1	0	1	1	0	0	0	1	0	0	1			0		-4.10204	0
1	52	1	3	21.8814	1.65204	1	0	1	1631	1765	1	1.23	30.83	0	1.1	89.4309		2025			-17.6914	-260	135	135	1	1	0	0	0	0	0	1	1	0	0	0	4		1	41	-3.23182	0
1	76	1	67.5	23.2861	1.59378	0	2	0	1470	1956	0	2.87	89.97	1	2.05	71.4286		848					487	487	0	1	0	0	0	0	0	1	1	0	0	0	1	150	0		-1.79262	1
1	70	1	126	23.4308	1.76951	1	2	0	1353	2094	1	3.01	80.05	1	2.36	78.4053		876			-1.81915	-111.34	663	742	1	1	0	0	0	0	1	0	1	0	0	1	4		0			1
1	73	1	90	23.6972	1.72696	1	2	0	1789	2130	1	2.88	83.7	1	2.4	83.3333	16.5	760					36	342	1	0	0	0	0	0	0	0	0	1	1	1	4	290	0		-1.39286	0
1	65	1	70.5	19.696	1.85339	0	2	1	816	1503	0	1.95	43.62	0	1.59	81.5385	38.3	521	-6.88954	-140.87			643	688	0	0	0	0	1	0	1	0	1	1	0	0	1	400	0	28	-5.50635	0
1	76	1	10	24.0745	1.73365	0	2	0	1731	1814	0	1.62	46.82	0	1.46	90.1235	57.1	334	-3.22585	-62.069			84	84	0	0	0	0	0	0	0	0	1	0	0	0	1	385	0		-4.92527	0
1	68	1	50	26.2989	1.71688	1	0	1	1556	1942	1	3.06	89.74	1	2.32	75.817	16.8	1272					387	387	1	1	0	0	0	0	0	0	1	0	0	0	4		0	61	-4.37895	0
1	69	1	2.5	26.6853	1.82153	0	0	1	915	997	1	1.66	46.9	0	1.4	84.3373	37.1	628					21	83	1	0	0	0	0	0	0	0	1	1	1	0			0	28	-12.8028	0
1	69	1	15	23.5973	1.56474	0	2	0	201	1256	0	2.58	82.7	1	2.2	85.2713	77.1	957	-1.59083	-11.9601	-9.41849	-218.052	1056	1056	0	0	0	0	0	0	0	1	1	1	0	0	1	300	0		2.51813	0
1	86	1	7.5	20.7899	1.51126	0	2	0	2691	3043	0	1.9	66.2	1	1.62	85.2632	76.7	478	-22.7181	-437.838			85	353	0	0	1	0	0	1	1	1	1	1	1	0	1	405	0		-6.76692	1
1	71	0	56.425	19.4023	1.66829	1	2	0	364	720	1	2.26	60.5	1	1.67	73.8938		2270					54	357	1	0	0	0	0	0	0	0	0	1	1	1	4	275	0	41	-6.58929	0
1	75	1	60	22.0158	1.68969	0	2	1	1658	2436	1	2.96	85.3	1	2.56	86.4865	36.4	1300	-6.56506	-240	-13.8402	-443.32	189	779	1	1	0	0	0	0	0	0	1	1	1	1	4		0			1
1	59	1	15	20.4382	1.63713	1	1	0	392	1127	1	1.62	41.8	0	1.5	92.5926	29.3	3520	0.42336		0.84672		736	736	1	0	0	0	0	0	0	0	1	0	0	1	4		0		-13.6324	1
1	76	1	54			1	1	0	30	637	1	1.06	35.5	0	1.06	100		2548	0.420384		22.0647	184.505	596	608	1	1	0	0	0	1	0	1	0	1	1	0	4		1			1
1	77	1	3.5			0	0	0	50	731	1	2.68	69.4	1	2.59	96.6418		238	0.422694		-27.5085	-798.822	239	682	1	1	0	0	0	0	0	0	0	1	1	0			1			0
